# Supplementary material for: Length-Dependent Deep Learning Model for RNA Secondary Structure Prediction
Source: Molecules. 2022 Feb 2;27(3):1030. doi: 10.3390/molecules27031030 (PMC8838716; doi:10.3390/molecules27031030)
Supplement: Supplementary file 1 [file molecules-27-01030-s001.zip]

Archive with 1 entries (1 files):
- molecules-1523934-supplementary.pdf
